# Supplementary material for: Overweight as a Favorable Clinical Biomarker for Checkpoint Inhibitor Therapy Response in Recurrent Gynecologic Cancer Patients
Source: Biomolecules. 2021 Nov 16;11(11):1700. doi: 10.3390/biom11111700 (PMC8615494; doi:10.3390/biom11111700)
Supplement: Supplementary file 1 [file biomolecules-11-01700-s001.zip]

Archive with 1 entries (1 files):
- biomolecules-1409171-supplementary.pdf
